# Supplementary material for: Association of serum thymosin β4 with malnutrition-inflammation-atherosclerosis syndrome in peritoneal dialysis patients: a cross-sectional study
Source: Ren Fail. 2023 May 3;45(1):2202761. doi: 10.1080/0886022X.2023.2202761 (PMC10158543; doi:10.1080/0886022X.2023.2202761)
Supplement: Supplemental Material [file IRNF_A_2202761_SM0759.zip]

Archive with 12 entries (12 files):
- AJE_Editing_Certificate.pdf
- Ecw_Tbw_Supplemental_Data.xlsx
- Editing_Certificate.pdf
- Logistic_Regression_Model_Data.xlsx
- Response_Letter.pdf
- Response_Letter_R2..pdf
- Response_Letter_R3.pdf
- Response_Letter_R4.pdf
- Response_Letter_R5.pdf
- Response_Letter_R6.pdf
- sT_4_MIA_EXCEL.xlsx
- sT_4_MIA_Supplemental_Data.xls
