# Supplementary material for: Association of serum thymosin β4 with malnutrition-inflammation-atherosclerosis syndrome in peritoneal dialysis patients: a cross-sectional study
Source: Ren Fail. 2023 May 3;45(1):2202761. doi: 10.1080/0886022X.2023.2202761 (PMC10158543; doi:10.1080/0886022X.2023.2202761)
Supplement: Supplemental Material [file IRNF_A_2202761_SM0759.zip › Ecw_Tbw_Supplemental_Data.xlsx]

## Sheet: Sheet1
NUM	ECW/TBW(G):0=N,1=Y	ECW/TBW
1	1	0.44
2	1	0.46
3	0	0.36
4	1	0.43
5	0	0.36
6	0	0.38
7	0	0.39
8	0	0.38
9	1	0.47
10	0	0.39
12	0	0.38
13	0	0.37
14	0	0.37
15	1	0.52
16	1	0.46
17	0	0.37
18	1	0.5
19	0	0.39
20	0	0.36
21	1	0.48
22	0	0.37
24	1	0.46
25	0	0.36
27	1	0.46
29	1	0.51
31	0	0.38
32	0	0.38
34	0	0.36
35	1	0.51
36	1	0.46
38	0	0.37
39	0	0.37
40	0	0.39
41	0	0.36
42	1	0.46
43	0	0.36
44	0	0.38
45	0	0.38
47	0	0.39
49	1	0.52
50	0	0.39
51	0	0.37
52	0	0.36
53	1	0.48
54	1	0.47
55	0	0.39
56	1	0.5
58	0	0.36
59	0	0.37
60	0	0.36
61	0	0.36
62	1	0.45
63	0	0.37
64	0	0.36
65	0	0.38
66	0	0.39
67	1	0.54
68	1	0.47
69	0	0.38
71	1	0.49
72	0	0.36
73	1	0.54
74	0	0.38
75	0	0.39
76	0	0.37
