# Supplementary material for: Association of serum thymosin β4 with malnutrition-inflammation-atherosclerosis syndrome in peritoneal dialysis patients: a cross-sectional study
Source: Ren Fail. 2023 May 3;45(1):2202761. doi: 10.1080/0886022X.2023.2202761 (PMC10158543; doi:10.1080/0886022X.2023.2202761)
Supplement: Supplemental Material [file IRNF_A_2202761_SM0759.zip › Logistic_Regression_Model_Data.xlsx]

## Sheet: Sheet1
ID	MIA Model a 1(1:N,2:Y)	sTβ4(ng/mL)	Sex(1:M,2:F)	Protopathy(1:DKD,2:NDRD)	History of smoking(1:Y,2:N)	Age(y)	Time on PD(M)	Kt/V r	Kt/V p	Kt/V t	Ccr r,ml/(min*1.73m2)	Ccr p,ml/(min*1.73m2	Ccr t,ml/(min*1.73m2)	PET G2(1:low and low average;2:high average and high)
1	2	848.49	1	1	1	55	14.5	0.421	1.356	1.777	12.236	45.41	57.646	2
2	2	958.775	1	1	1	62	14	0.451	1.465	1.916	9.562	45.286	54.848	1
3	2	855.445	2	2	2	54	48	0	1.619	1.619	0	41.049	41.049	1
5	1	1431.63	2	1	2	61	144	0	1.233	1.233	0	49.161	49.161	2
7	1	1300.88	2	2	2	52	46	0	1.456	1.456	0	54.986	54.986	1
8	2	509.01	2	2	2	43	168	0	1.581	1.581	0	50.166	50.166	1
12	1	1656.7	1	2	1	53	16	0.45	1.289	1.739	9.181	42.151	51.332	1
14	1	1603.06	2	1	2	63	14	0.865	1.542	2.407	15.287	45.113	60.4	1
16	2	505.76	1	1	1	42	14	0.369	1.269	1.638	5.523	52.068	57.591	2
17	1	1118.11	1	2	2	65	15	0.451	1.521	1.972	8.564	46.023	54.587	1
21	2	604.635	2	2	2	85	61	0.479	1.102	1.581	5.023	36.386	41.409	2
22	1	1515.55	1	1	2	51	20	0	1.451	1.451	0	47.75	47.75	2
24	2	528.9	2	2	2	68	125	0.319	1.256	1.575	5.89	47.41	53.3	2
26	1	1310.38	1	2	1	65	17	0.351	1.169	1.52	5.247	35.9	41.147	2
27	1	445.155	2	2	2	48	5	0.487	1.201	1.688	12.679	53.007	65.686	1
28	2	341.96	1	2	1	60	144	0	1.462	1.462	0	38.539	38.539	2
29	1	1430.31	1	1	1	84	20	0	1.348	1.348	0	40.684	40.684	2
30	2	1327.88	1	2	2	86	16	0.356	1.323	1.679	7.198	49.467	56.665	1
31	1	1279.2	2	1	2	68	4	0.423	1.386	1.809	8.536	42.977	51.513	1
32	2	1231.63	1	2	2	54	14	0.542	1.223	1.765	20.562	26.231	46.793	1
34	1	1111.3	1	2	2	40	96	0.251	1.221	1.472	2.684	32.882	35.566	2
36	1	419.51	1	2	1	69	13	0.469	1.325	1.794	14.546	47.7	62.246	1
37	1	1440.4	1	2	2	42	13	0.365	1.203	1.568	8.56	49.243	57.803	1
38	1	1649.27	1	1	1	58	24	0.423	1.365	1.788	12.31	36.672	48.982	2
39	2	858.9	1	1	1	56	15.5	0.398	1.523	1.921	4.143	47.31	51.453	1
41	2	869.56	1	2	2	55	49	0.451	1.364	1.815	7.032	41.048	48.08	1
43	1	1389.56	2	1	2	62	145	0.397	1.452	1.849	8.891	52.121	61.012	2
45	1	1285.54	2	2	2	53	46	0.289	1.562	1.851	7.893	48.893	56.786	1
50	1	1598.52	2	2	1	54	17	0.365	1.556	1.921	4.325	41.892	46.217	1
52	1	1584.64	2	1	2	62	13	0.541	1.321	1.862	18.792	36.625	55.417	1
54	1	487.56	1	1	1	41	13	0.236	1.425	1.661	6.897	41.454	48.351	1
55	1	1243.12	1	2	2	66	16	0.451	1.623	2.074	10.264	43.781	54.045	1
57	1	1189.45	2	1	1	63	16	0.211	1.365	1.576	3.71	42.459	46.169	1
60	1	1598.85	2	1	1	52	21	0.341	1.521	1.862	6.52	52.78	59.3	2
62	2	564.135	2	2	2	69	126	0.412	1.395	1.807	6.23	48.78	55.01	2
63	1	1000.23	1	2	2	53	59	0.589	1.365	1.954	25.01	46.98	71.99	2
64	1	1257.43	1	2	1	66	18	0.365	1.269	1.634	5.561	33.545	39.106	2
66	2	299.13	1	2	1	61	145	0	1.443	1.443	0	41.788	41.788	2
67	1	1521.27	1	1	1	83	19	0	1.426	1.426	0	37.781	37.781	2
68	2	1302.56	2	2	1	87	15	0.346	1.436	1.782	6.892	37.232	44.124	1
69	1	1305.46	2	1	2	69	4	0.395	1.536	1.931	8.771	32.812	41.583	1
70	2	1298.34	2	2	2	53	15	0.612	1.123	1.735	16.502	39.454	55.956	1
72	1	985.46	1	2	1	40	97	0	1.236	1.236	0	36.565	36.565	2
73	2	756.23	2	2	2	26	25	0	1.423	1.423	0	41.78	41.78	1
75	1	1280.64	2	2	1	43	14	0.384	1.596	1.98	5.698	47.874	53.572	1
76	1	1712.98	2	1	1	57	23	0.386	1.354	1.74	9.895	48.859	58.754	2

## Sheet: Sheet2
ID	MIA Model b(1:N,2:Y)	sTβ4(ng/mL)	Sex(1:M,2:F)	Protopathy(1:DKD,2:NDRD)	History of smoking(1:Y,2:N)	Age(y)	Time on PD(M)	Kt/V r	Kt/V p	Kt/V t	Ccr r,ml/(min*1.73m2)	Ccr p,ml/(min*1.73m2	Ccr t,ml/(min*1.73m2)	PET G2(1:low and low average;2:high average and high)
1	2	848.49	1	1	1	55	14.5	0.421	1.356	1.777	12.236	45.41	57.646	2
2	2	958.775	1	1	1	62	14	0.451	1.465	1.916	9.562	45.286	54.848	1
3	2	855.445	2	2	2	54	48	0	1.619	1.619	0	41.049	41.049	1
4	2	982.83	2	2	2	39	168	0	1.429	1.429	0	51.15	51.15	1
5	1	1431.63	2	1	2	61	144	0	1.233	1.233	0	49.161	49.161	2
6	2	1695.94	1	2	2	36	4	0.513	1.338	1.851	16.165	48.364	64.529	1
7	1	1300.88	2	2	2	52	46	0	1.456	1.456	0	54.986	54.986	1
8	2	509.01	2	2	2	43	168	0	1.581	1.581	0	50.166	50.166	1
9	2	598.57	2	1	2	61	5	0.782	1.564	2.346	19.263	44.565	63.828	1
10	2	553.045	1	1	1	69	27	0.532	1.523	2.055	7.309	45.286	52.595	1
11	2	297.465	2	2	2	46	3	0.486	1.254	1.74	10.774	34.375	45.149	2
12	1	1656.7	1	2	1	53	16	0.45	1.289	1.739	9.181	42.151	51.332	1
13	2	706.82	1	1	1	56	3	0.545	1.421	1.966	13.612	44.979	58.591	1
14	1	1603.06	2	1	2	63	14	0.865	1.542	2.407	15.287	45.113	60.4	1
15	2	913.27	1	1	1	72	4	0.653	1.21	1.863	10.564	34.69	45.254	2
16	2	505.76	1	1	1	42	14	0.369	1.269	1.638	5.523	52.068	57.591	2
17	1	1118.11	1	2	2	65	15	0.451	1.521	1.972	8.564	46.023	54.587	1
18	2	1574.85	1	2	2	43	5	0.512	1.325	1.837	18.1	42.83	60.93	1
19	2	1102.43	1	1	1	62	15	0.321	1.226	1.547	3.532	35.542	39.074	1
20	2	1184.69	2	2	2	55	40	0.419	1.129	1.548	9.875	37.567	47.442	2
21	2	604.635	2	2	2	85	61	0.479	1.102	1.581	5.023	36.386	41.409	2
22	1	1515.55	1	1	2	51	20	0	1.451	1.451	0	47.75	47.75	2
23	2	891.745	1	2	1	48	3	0.687	1.397	2.084	13.27	48.92	62.19	1
24	2	528.9	2	2	2	68	125	0.319	1.256	1.575	5.89	47.41	53.3	2
25	2	943.055	1	2	1	54	60	0.561	1.289	1.85	19.927	39.41	59.337	2
26	1	1310.38	1	2	1	65	17	0.351	1.169	1.52	5.247	35.9	41.147	2
27	1	445.155	2	2	2	48	5	0.487	1.201	1.688	12.679	53.007	65.686	1
28	2	341.96	1	2	1	60	144	0	1.462	1.462	0	38.539	38.539	2
29	1	1430.31	1	1	1	84	20	0	1.348	1.348	0	40.684	40.684	2
30	2	1327.88	1	2	2	86	16	0.356	1.323	1.679	7.198	49.467	56.665	1
31	1	1279.2	2	1	2	68	4	0.423	1.386	1.809	8.536	42.977	51.513	1
32	2	1231.63	1	2	2	54	14	0.542	1.223	1.765	20.562	26.231	46.793	1
33	2	417.92	2	2	2	66	3	0.397	1.351	1.748	6.643	37.971	44.614	1
34	1	1111.3	1	2	2	40	96	0.251	1.221	1.472	2.684	32.882	35.566	2
35	2	672.365	1	2	1	27	26	0	1.421	1.421	0	44.32	44.32	1
36	1	419.51	1	2	1	69	13	0.469	1.325	1.794	14.546	47.7	62.246	1
37	1	1440.4	1	2	2	42	13	0.365	1.203	1.568	8.56	49.243	57.803	1
38	1	1649.27	1	1	1	58	24	0.423	1.365	1.788	12.31	36.672	48.982	2
39	2	858.9	1	1	1	56	15.5	0.398	1.523	1.921	4.143	47.31	51.453	1
40	2	898.56	2	1	1	60	15	0.311	1.384	1.695	3.942	43.286	47.228	1
41	2	869.56	1	2	2	55	49	0.451	1.364	1.815	7.032	41.048	48.08	1
42	2	929.81	2	2	2	38	167	0	1.431	1.431	0	44.15	44.15	1
43	1	1389.56	2	1	2	62	145	0.397	1.452	1.849	8.891	52.121	61.012	2
44	2	1712.02	1	2	1	35	5	0	1.359	1.359	0	33.239	33.239	1
45	1	1285.54	2	2	2	53	46	0.289	1.562	1.851	7.893	48.893	56.786	1
46	2	513.29	2	2	2	42	167	0.411	1.423	1.834	7.552	47.133	54.685	1
47	2	605.51	1	1	2	60	6	0.564	1.326	1.89	22.685	25.243	47.928	1
48	2	510.21	1	1	1	69	27	0.341	1.426	1.767	4.562	46.87	51.432	1
49	2	301.25	2	2	2	45	4	0.387	1.269	1.656	8.894	43.565	52.459	2
50	1	1598.52	2	2	1	54	17	0.365	1.556	1.921	4.325	41.892	46.217	1
51	2	738.84	2	1	1	55	4	0.532	1.421	1.953	2.787	44.892	47.679	1
52	1	1584.64	2	1	2	62	13	0.541	1.321	1.862	18.792	36.625	55.417	1
53	2	925.58	1	1	1	73	4	0.482	1.386	1.868	10.77	36.98	47.75	1
54	1	487.56	1	1	1	41	13	0.236	1.425	1.661	6.897	41.454	48.351	1
55	1	1243.12	1	2	2	66	16	0.451	1.623	2.074	10.264	43.781	54.045	1
56	2	1498.85	2	2	2	42	6	0.583	1.11	1.693	20.6	30.84	51.44	2
57	1	1189.45	2	1	1	63	16	0.211	1.365	1.576	3.71	42.459	46.169	1
58	2	1235.65	1	2	2	54	39	0.487	1.336	1.823	10.214	37.783	47.997	2
59	2	589.79	2	2	2	84	60	0.463	1.254	1.717	5.446	36.912	42.358	2
60	1	1598.85	2	1	1	52	21	0.341	1.521	1.862	6.52	52.78	59.3	2
61	2	842.125	1	2	1	47	4	0.597	1.412	2.009	14.562	41.12	55.682	1
62	2	564.135	2	2	2	69	126	0.412	1.395	1.807	6.23	48.78	55.01	2
63	1	1000.23	1	2	2	53	59	0.589	1.365	1.954	25.01	46.98	71.99	2
64	1	1257.43	1	2	1	66	18	0.365	1.269	1.634	5.561	33.545	39.106	2
65	2	469.87	2	2	2	47	4	0.478	1.486	1.964	17.012	45.876	62.888	1
66	2	299.13	1	2	1	61	145	0	1.443	1.443	0	41.788	41.788	2
67	1	1521.27	1	1	1	83	19	0	1.426	1.426	0	37.781	37.781	2
68	2	1302.56	2	2	1	87	15	0.346	1.436	1.782	6.892	37.232	44.124	1
69	1	1305.46	2	1	2	69	4	0.395	1.536	1.931	8.771	32.812	41.583	1
70	2	1298.34	2	2	2	53	15	0.612	1.123	1.735	16.502	39.454	55.956	1
71	2	436.75	2	2	1	60	5	0.423	1.369	1.792	6.896	33.972	40.868	2
72	1	985.46	1	2	1	40	97	0	1.236	1.236	0	36.565	36.565	2
73	2	756.23	2	2	2	26	25	0	1.423	1.423	0	41.78	41.78	1
74	2	465.14	1	2	1	68	12	0.423	1.42	1.843	12.236	38.7	50.936	1
75	1	1280.64	2	2	1	43	14	0.384	1.596	1.98	5.698	47.874	53.572	1
76	1	1712.98	2	1	1	57	23	0.386	1.354	1.74	9.895	48.859	58.754	2
