# Supplementary material for: Association of serum thymosin β4 with malnutrition-inflammation-atherosclerosis syndrome in peritoneal dialysis patients: a cross-sectional study
Source: Ren Fail. 2023 May 3;45(1):2202761. doi: 10.1080/0886022X.2023.2202761 (PMC10158543; doi:10.1080/0886022X.2023.2202761)
Supplement: Supplemental Material [file IRNF_A_2202761_SM0759.zip › sT_4_MIA_EXCEL.xlsx]

## Sheet: Sheet1
NUM	sTβ4(ng/mL)	sTβ4（1:L，2:H）	Sex(1:M,2:F)	Protopathy(1:DKD,2:NDRD)	History of smoking(1:Y,2:N)	Age(y)	Time on PD(M)	SBP(mmHg)	DBP（mmHg）	HGB(g/L)	Ret(%)	GLU(mmol/L)	BUN(mmol/L)	TIBC(μmol/L)	TRF(g/L)	iron saturation	serum iron(umol/L)	folic acid(ng/mol)	CH(mmol/L)
1	848.49	1	1	1	1	55	14.5	96	60	126	1.4	6.6	23.7	44.55	2.2	43.8	24.5	13.94	2.74
2	958.775	1	1	1	1	62	14	172	79	65	2.48	8.11	15.4	44.83	2.3	19.2	8.6	10.23	2
3	855.445	1	2	2	2	54	48	162	75	99	2.09	4.71	29.2	43.42	2.2	46.3	20.1	6.4	5.2
4	982.83	1	2	2	2	39	168	154	103	63	0.76	4.68	21.8	28.8	1.6	14.6	4.2	23.6	5.24
5	1431.63	2	2	1	2	61	144	167	97	111	1.62	7.03	18	37.9	1.9	14.5	5.5	5.16	2.99
6	1695.94	2	1	2	2	36	4	148	108	87	0.83	5.06	33.52	33.88	1.6	79.4	26.9	6.29	3.11
7	1300.88	2	2	2	2	52	46	146	88	106	0.7	4.72	21.5	40.53	2.2	16	6.5	8.87	2.88
8	509.01	1	2	2	2	43	168	118	82	91	1.92	3.86	9.3	43.47	2.3	30.8	13.4	6.48	0.44
9	598.57	1	2	1	2	61	5	140	80	84	1.73	5.09	15	33.21	1.7	45.5	15.1	6.52	6.92
10	553.045	1	1	1	1	69	27	115	69	149	2.18	5.15	15.82	46.7	2.7	22.7	10.8	23.6	3.15
11	297.465	1	2	2	2	46	3	193	121	115	2.39	4.97	12.3	42.09	2.2	12.1	11.8	4.32	6.29
12	1656.7	2	1	2	1	53	16	144	101	93	1.2	4.63	26.63	38.58	1.9	47.4	18.3	6.67	4.61
13	706.82	1	1	1	1	56	3	177	97	71	0.88	3.75	27.31	42.21	2.2	24.2	10.2	7.18	3.81
14	1603.06	2	2	1	2	63	14	172	69	91	2.21	4.81	14.2	37.58	2	30.3	11.4	8.96	4.41
15	913.27	1	1	1	1	72	4	198	85	71	1.25	4.23	20.92	37.83	2.1	18.2	6.9	8.46	3.08
16	505.76	1	1	1	1	42	14	142	89	70	2.35	6.11	34.2	39.96	2.2	25.3	10.1	5.18	3.23
17	1118.11	2	1	2	2	65	15	142	112	95	1.93	4.47	22.25	38.9	1.9	28.9	5.9	7.86	3.34
18	1574.85	2	1	2	2	43	5	170	110	90	1.82	3.88	21.75	44.01	2.3	32.7	14.4	10.02	4.92
19	1102.43	2	1	1	1	62	15	190	97	95	1.71	4.67	15.31	37.1	2	17	6.3	6.24	2.19
20	1184.69	2	2	2	2	55	40	134	94	107	1.24	4.48	25	36.35	2.4	29.2	10.6	23.6	3.7
21	604.635	1	2	2	2	85	61	151	69	93	1.89	4.3	20.7	44.85	3	19	8.5	8.05	4.9
22	1515.55	2	1	1	2	51	20	153	67	87	2.25	6.42	27.76	45.66	2.7	18.8	8.6	5.68	3.29
23	891.745	1	1	2	1	48	3	139	126	118	1.83	5.34	20.38	39.88	2.6	26.8	10.7	23.6	4.37
24	528.9	1	2	2	2	68	125	132	77	102	1.45	4.33	14.4	36.58	2.3	52.8	19.3	6.89	4.92
25	943.055	2	1	2	1	54	60	92	72	98	1.51	4.07	20.88	47.04	2.7	23.2	10.9	5.78	4.29
26	1310.38	2	1	2	1	65	17	158	92	99	1.14	4.42	19.87	42.4	2.1	31.6	13.4	22.73	2.8
27	445.155	1	2	2	2	48	5	140	92	102	2.22	4.6	26.2	35.14	1.7	17.4	6.1	23.6	4.65
28	341.96	1	1	2	1	60	144	125	71	76	1.82	4.63	21.65	34.43	1.7	16.3	5.6	23.6	1.74
29	1430.31	2	1	1	1	84	20	142	95	108	2.98	5.55	21.84	21.69	1.7	28.1	6.1	23.6	4.79
30	1327.88	2	1	2	2	86	16	110	70	107	2	4.42	21.13	43.04	2	81.3	35	23.6	2.63
31	1279.2	2	2	1	2	68	4	129	69	101	2.34	10.18	18.3	53.08	2.5	14.1	7.5	11.22	2.94
32	1231.63	2	1	2	2	54	14	170	77	100	2.17	4.3	19.57	40.05	1.8	51.2	20.5	20.55	3.95
33	417.92	1	2	2	2	66	3	147	90	87	1.67	4.08	42.8	41.24	1.9	31.3	12.9	10.92	3.67
34	1111.3	2	1	2	2	40	96	117	84	116	2.63	3.91	27	53.58	2.4	19.2	10.3	4.44	3.73
35	672.365	1	1	2	1	27	26	112	78	111	1.19	4.36	25.63	28.23	1.3	36.8	10.4	11.33	6.01
36	419.51	1	1	2	1	69	13	156	76	94	1.24	4.16	26.04	30.16	1.4	29.8	9	16.81	3.56
37	1440.4	2	1	2	2	42	13	136	110	81	1.48	3.78	30.44	40.44	1.9	27.2	11	8.04	4.81
38	1649.27	2	1	1	1	58	24	121	70	89	1.13	2.63	20.69	43.24	2.1	28.9	12.5	23.6	4.09
39	858.9	1	1	1	1	56	15.5	98	62	127	1.45	6.75	19.4	44.68	2.3	43.9	24.2	14.52	4.04
40	898.56	1	2	1	1	60	15	171	101	105	2.49	8	18.53	43.5	2.3	19.2	8.6	10.02	4.21
41	869.56	1	1	2	2	55	49	163	76	100	2.1	4.72	31.1	43.42	2.3	46.4	20.2	6.5	6.52
42	929.81	1	2	2	2	38	167	153	102	102	0.75	4.67	18.8	28.7	1.5	14.5	4.1	23.6	3.31
43	1389.56	2	2	1	2	62	145	168	98	112	1.63	7.04	19.2	38.1	2	14.6	5.6	5.17	3
44	1712.02	2	1	2	1	35	5	147	107	86	0.82	5.05	31.43	33.87	1.5	79.3	26.8	6.28	3.1
45	1285.54	2	2	2	2	53	46	147	89	107	0.71	4.73	22.9	40.54	2.3	16.1	6.6	8.88	2.89
46	513.29	1	2	2	2	42	167	117	81	92	1.93	3.85	8.9	43.48	2.4	30.9	13.5	6.49	0.43
47	605.51	1	1	1	2	60	6	141	81	85	1.74	5.11	16.1	33.22	1.8	45.6	15.2	6.53	6.91
48	510.21	1	1	1	1	69	27	115	69	149	2.18	5.15	17.78	46.7	2.8	22.7	10.9	23.6	3.15
49	301.25	1	2	2	2	45	4	191	120	114	2.28	4.96	18.3	42.08	2.1	12	11.7	4.31	6.3
50	1598.52	2	2	2	1	54	17	144	102	94	1.21	4.64	26.78	35.59	2	47.5	18.3	6.68	4.6
51	738.84	1	2	1	1	55	4	178	98	112	0.89	3.76	26.56	42.22	2.3	24.3	10.3	7.19	3.82
52	1584.64	2	2	1	2	62	13	171	68	90	2.19	4.79	15.6	37.56	1.9	30.2	11.3	8.95	4.31
53	925.58	1	1	1	1	73	4	199	86	112	1.26	4.24	19.23	37.84	2.2	18.3	7	8.47	3.18
54	487.56	1	1	1	1	41	13	141	88	69	2.34	6.1	36.5	39.94	2.1	25.2	9.9	5.17	3.33
55	1243.12	2	1	2	2	66	16	143	113	96	1.94	4.48	23.44	39	2	29	6	7.87	3.44
56	1498.85	2	2	2	2	42	6	169	109	89	1.82	3.87	20.83	44.01	2.2	32.6	14.3	10.01	4.82
57	1189.45	2	2	1	1	63	16	191	98	96	1.72	4.68	14.54	37.2	2.1	17.1	6.4	6.25	2.29
58	1235.65	2	1	2	2	54	39	133	93	108	1.25	4.49	26	36.36	2.5	29.3	10.7	23.6	3.65
59	589.79	1	2	2	2	84	60	150	68	92	1.88	4.2	19.2	44.81	2.9	18.9	8.4	8.01	5.2
60	1598.85	2	2	1	1	52	21	154	68	88	2.26	6.43	28.76	45.67	3	18.9	8.7	5.69	3.25
61	842.125	1	1	2	1	47	4	138	95	117	1.82	5.33	19.86	39.87	2.5	26.7	10.6	23.6	4.47
62	564.135	1	2	2	2	69	126	133	78	103	1.46	4.34	27.8	36.59	2.4	52.9	19.4	6.9	4.89
63	1000.23	2	1	2	2	53	59	91	71	97	1.5	4.06	21.22	47.03	2.8	23.1	10.8	5.77	4.19
64	1257.43	2	1	2	1	66	18	159	93	100	1.15	4.43	18.87	42.5	2.2	31.7	13.5	22.74	2.9
65	469.87	1	2	2	2	47	4	139	91	101	2.21	4.59	28.8	35.13	1.6	17.3	6	23.6	4.56
66	299.13	1	1	2	1	61	145	126	72	75	1.81	4.64	15.67	34.42	1.6	16.2	5.5	23.6	1.84
67	1521.27	2	1	1	1	83	19	141	94	107	2.97	5.54	22.67	21.68	1.9	28	6	23.6	2.63
68	1302.56	2	2	2	1	87	15	109	69	106	1.9	4.41	20.93	43.03	1.9	81.2	33.9	23.6	3.01
69	1305.46	2	2	1	2	69	4	130	70	102	2.35	10.19	19.3	53.09	2.6	14.2	7.6	11.23	3.64
70	1298.34	2	2	2	2	53	15	171	78	101	2.18	4.4	18.77	40.06	1.9	51.3	20.6	20.56	2.83
71	436.75	1	2	2	1	60	5	102	69	102	1.27	4.1	39.8	20.82	0.8	25.8	5.3	9.57	3.46
72	985.46	2	1	2	1	40	97	118	85	117	2.64	3.92	28	53.59	2.5	19.3	10.4	4.45	4.12
73	756.23	1	2	2	2	26	25	111	77	110	1.18	4.35	28.53	28.22	1.2	36.7	10.3	11.32	4.01
74	465.14	1	1	2	1	68	12	155	75	93	1.23	4.15	25.56	30.15	1.3	29.7	8.9	16.8	4.29
75	1280.64	2	2	2	1	43	14	137	111	82	1.49	3.79	31.44	40.45	2	27.3	11.1	8.05	6.22
76	1712.98	2	2	1	1	57	23	120	69	88	1.12	2.62	18.98	43.23	2	28.8	12.4	23.6	3.33

## Sheet: Sheet2
NUM	sTβ4(ng/mL)	G sTβ4（1:L，2:H）	BNP（pg/ml）	Ca(mmol/L)	P(mmol/L)	iPTH(pg/ml)	TG(mmol/l)	HDL-C(mmol/l)	UA(μmol/L)	AB(mmol/l)	β2-MG（mg/L）	FF(mmol/L)	HCY(umol/L)	NGAL(ng/ml）
1	848.49	1	79	2.24	1.52	69.1	0.69	1	415.4	26	43.5	0.08	38.46	841.8
2	958.775	1	526	1.95	1.65	71.5	1.06	0.45	445.9	24	50.1	0.13	28.14	1013.7
3	855.445	1	423	2.55	2.65	124.1	1.5	1.19	338.5	27	38.7	0.23	44.88	983.4
4	982.83	1	113	1.96	2.21	10.5	2.05	1.02	407.4	25	45.6	0.27	12.15	983.4
5	1431.63	2	298	2.3	0.98	497.7	1.63	0.92	388.9	29	51.8	0.53	22.21	1397.4
6	1695.94	2	46	1.99	2.14	700.3	1.35	0.77	551.5	23	29.5	0.23	21.82	1311.5
7	1300.88	2	213	2.3	1.9	130.5	0.85	0.9	418	28	48.5	0.3	33.02	1086.1
8	509.01	1	51	2.45	1.45	888	2.64	1.19	283.2	28	31.2	0.15	42.53	879.3
9	598.57	1	286	2	1.39	175.2	2.25	1.95	466	26	9.91	0.15	9.78	269.4
10	553.045	1	54	2.37	0.83	108.1	3.5	0.53	452.2	24	29.4	0.54	22.9	356.8
11	297.465	1	531	2.13	2.1	338.2	1.09	1.64	569.8	26	20.3	1.18	106.2	542.3
12	1656.7	2	21	2.5	1.6	42.9	1.51	1.02	396.7	28	34.8	0.16	27.73	921
13	706.82	1	181	2.09	1.96	143.3	1.48	1.25	633.1	26	28.7	0.45	24.9	564.8
14	1603.06	2	203	2.02	1.49	246.4	1.37	1.29	475.4	27	11.4	0.34	16.91	283.1
15	913.27	1	157	2.17	1.13	41.9	0.75	0.78	373.5	26	16.1	0.45	27.47	435.9
16	505.76	1	267	1.99	1.84	224.2	1.25	0.84	326.6	31	26.9	0.45	21.58	582.5
17	1118.11	2	288	2.15	1.72	100.3	1.65	0.85	415	25	1.98	0.3	21.23	1110.8
18	1574.85	2	118	1.79	1.99	171	0.66	1.94	380.5	27	14.1	0.11	18.69	730.8
19	1102.43	2	143	2.06	0.63	18.7	0.78	0.71	314.3	26	42.2	0.26	18.9	1131.8
20	1184.69	2	339	2.5	2.89	511.3	0.97	1.47	459.8	30	33	0.34	31.83	967.8
21	604.635	1	640	2.31	1.68	350.3	1.17	1.24	342.9	23	26.56	0.26	28.94	634.1
22	1515.55	2	825	2.36	2	61	1.06	0.88	332.5	27	29.1	0.28	23.85	885.6
23	891.745	1	37	2.08	2.12	577.2	1.81	0.79	551.4	22	14.3	0.3	23.09	468.5
24	528.9	1	18.4	2.25	2.09	393.1	1.63	0.88	320.1	27	27.7	0.27	19.91	724.8
25	943.055	2	52	1.81	1.91	425	1.93	1.08	334	24	20.3	0.38	24.19	809.5
26	1310.38	2	886	2.28	1.99	521.7	0.77	1.15	337.5	25	36.8	0.25	19.98	800.4
27	445.155	1	69	2.03	1.75	551.6	2	0.97	691	23	21.2	0.12	20.16	810
28	341.96	1	687	2.41	1.85	434.5	1.03	0.91	349.9	31	38	0.28	16.79	1609.4
29	1430.31	2	357	1.99	1.81	224.5	1.21	0.85	445.9	18	29.7	0.77	14.3	958.2
30	1327.88	2	370	2.03	1.25	78.9	1.14	0.94	718.4	27	16.4	0.67	15.8	288.5
31	1279.2	2	193	2.25	1.55	24.6	1.2	1.34	327.9	27	19.3	0.27	14.62	863.4
32	1231.63	2	220	2.31	1.68	14	1.57	0.86	351	27	12.8	0.12	16.83	277.7
33	417.92	1	46	2.05	1.79	148.3	0.47	1.01	560.9	22	28.1	0.09	21.78	1472.6
34	1111.3	2	96	2.4	2.49	431.2	1.85	0.97	505.5	27	47.2	0.46	31.71	1848.2
35	672.365	1	391	1.93	1.07	69.9	1.07	0.98	413	27	32.9	0.4	16.59	844.2
36	419.51	1	164	2.3	1.72	3	1.45	0.95	409.5	25	16	0.29	21.99	539.9
37	1440.4	2	120	2.16	1.66	347.1	3.33	1.26	405.9	26	35.7	0.32	26.25	694.1
38	1649.27	2	184	2.28	1.71	139.4	1.18	1.01	484.3	28	28.9	0.21	21.6	515.3
39	858.9	1	80	2.25	1.53	69.2	0.7	1.01	415.5	27	43.6	0.09	38.47	841.9
40	898.56	1	525	1.94	1.64	71.4	1.05	0.54	445.8	23	50	0.12	28.13	1013.6
41	869.56	1	424	2.56	2.66	124.2	1.51	1.2	338.5	28	38.7	0.24	44.89	983.5
42	929.81	1	112	1.96	2.2	10.4	2.04	1.01	407.3	24	45.5	0.26	12.14	983.3
43	1389.56	2	299	2.31	0.99	497.8	1.64	0.93	389	30	51.9	0.54	22.22	1397.5
44	1712.02	2	45	1.98	2.13	700.2	1.34	0.76	551.4	22	29.4	0.22	21.81	1311.4
45	1285.54	2	214	2.31	1.91	130.6	0.86	0.91	419	29	48.6	0.31	33.03	1086.2
46	513.29	1	50	2.44	1.44	887	2.63	1.18	283.1	27	31.1	0.14	42.52	879.2
47	605.51	1	287	1.9	1.38	175.1	2.24	1.94	465	25	9.9	0.14	9.77	268.4
48	510.21	1	55	2.36	0.82	108	3.4	0.52	452.1	23	29.3	0.53	22.8	356.7
49	301.25	1	532	2.14	2.2	338.3	1.1	1.65	569.9	27	20.4	1.19	106.3	542.4
50	1598.52	2	20	2.49	1.59	42.8	1.5	1.01	396.6	27	34.7	0.15	27.72	920
51	738.84	1	182	2.1	1.97	143.4	1.49	1.35	634.1	27	29.7	0.46	25.9	565.8
52	1584.64	2	202	2.01	1.48	246.4	1.34	1.25	465	26	11.1	0.33	16.51	276.1
53	925.58	1	158	2.27	1.23	42.9	0.85	0.88	379.5	27	16.5	0.48	28.47	436.9
54	487.56	1	271	2.09	1.94	225.2	1.28	0.88	336.6	32	27.9	0.48	22.58	583.5
55	1243.12	2	289	2.16	1.73	101.3	1.75	0.88	418	24	1.99	0.29	21.13	1100.8
56	1498.85	2	117	1.69	1.89	161	0.68	1.98	375.5	26	13.8	0.1	18.59	720.8
57	1189.45	2	144	2.1	0.66	19.7	0.81	0.75	317.3	27	42.8	0.27	19.1	1120.5
58	1235.65	2	338	2.48	2.85	510.2	0.94	1.44	449.7	29	32.7	0.33	31.73	960.8
59	589.79	1	641	2.34	1.72	350.6	1.2	1.27	343.2	24	26.59	0.27	28.97	644.1
60	1598.85	2	821	2.31	1.95	60.5	1.01	0.85	312.4	26	28.1	0.27	23.75	875.6
61	842.125	1	38	2.11	2.15	579.2	1.91	0.82	552.4	23	14.6	0.32	23.12	472.5
62	564.135	1	18	2.21	2.06	390.1	1.59	0.85	319.8	26	27.1	0.25	19.19	714.8
63	1000.23	2	53	1.88	1.99	415.2	1.82	1.06	328.5	23	20.1	0.36	24.13	805.9
64	1257.43	2	887	2.38	2.12	511.7	0.78	1.19	347.5	26	37.8	0.26	20.18	813.4
65	469.87	1	68	1.99	1.69	541.6	1.92	0.94	680.1	22	20.8	0.11	19.16	799
66	299.13	1	692	2.44	1.88	435.5	1.09	1.01	351.9	32	39	0.29	16.99	1630.5
67	1521.27	2	352	1.97	1.78	221.5	1.18	0.82	442.9	17	28.7	0.74	14.1	938.2
68	1302.56	2	375	2.13	1.35	79.9	1.19	0.97	721.4	28	16.7	0.69	15.9	288.8
69	1305.46	2	190	2.22	1.52	24.3	1.17	1.31	327.6	26	19.1	0.26	14.52	861.4
70	1298.34	2	222	2.34	1.71	14.3	1.67	0.96	354	28	13.1	0.13	16.93	287.7
71	436.75	1	45	1.99	1.69	146.3	0.45	0.98	559.9	21	27.5	0.08	21.38	1468.2
72	985.46	2	97	2.5	2.52	434.5	1.95	0.99	510.5	28	48.3	0.49	32.71	1868.3
73	756.23	1	390	1.91	1.03	68.9	1.03	0.94	410	26	32.6	0.38	15.59	804.2
74	465.14	1	168	2.33	1.75	3.2	1.49	0.99	412.5	26	16.3	0.31	22.04	541.9
75	1280.64	2	118	2.16	1.63	343.1	3.03	1.19	399.9	25	34.9	0.31	25.25	687.1
76	1712.98	2	185	2.31	1.74	142.4	1.21	1.05	484.6	29	29.1	0.22	21.9	515.3

## Sheet: Sheet3
NUM	sTβ4(ng/mL)	sTβ4（1:L，2:H）	DUO(ml)	DPU(ml)	Kt/V r	Kt/V p	PET
1	848.49	1	500	1050	0.421	1.356	0.68
2	958.775	1	250	1130	0.451	1.465	0.52
3	855.445	1	0	980	0	1.619	0.53
4	982.83	1	0	850	0	1.429	0.54
5	1431.63	2	0	750	0	1.233	0.7
6	1695.94	2	1700	1130	0.513	1.338	0.51
7	1300.88	2	0	950	0	1.456	0.48
8	509.01	1	0	890	0	1.581	0.61
9	598.57	1	2500	710	0.782	1.564	0.52
10	553.045	1	300	900	0.532	1.523	0.58
11	297.465	1	600	600	0.486	1.254	0.73
12	1656.7	2	300	910	0.45	1.289	0.63
13	706.82	1	1200	920	0.545	1.421	0.55
14	1603.06	2	1500	680	0.865	1.542	0.58
15	913.27	1	1200	550	0.653	1.21	0.85
16	505.76	1	100	1030	0.369	1.269	0.67
17	1118.11	2	600	980	0.451	1.521	0.55
18	1574.85	2	2000	930	0.512	1.325	0.52
19	1102.43	2	100	760	0.321	1.226	0.54
20	1184.69	2	650	730	0.419	1.129	0.73
21	604.635	1	400	720	0.479	1.102	0.68
22	1515.55	2	0	930	0	1.451	0.66
23	891.745	1	1300	1000	0.687	1.397	0.45
24	528.9	1	400	980	0.319	1.256	0.69
25	943.055	2	1900	840	0.561	1.289	0.73
26	1310.38	2	300	860	0.351	1.169	0.72
27	445.155	1	1000	1200	0.487	1.201	0.34
28	341.96	1	0	750	0	1.462	0.83
29	1430.31	2	0	740	0	1.348	0.75
30	1327.88	2	500	1030	0.356	1.323	0.51
31	1279.2	2	600	820	0.423	1.386	0.52
32	1231.63	2	2000	680	0.542	1.223	0.55
33	417.92	1	400	800	0.397	1.351	0.63
34	1111.3	2	100	600	0.251	1.221	0.86
35	672.365	1	0	1020	0	1.421	0.51
36	419.51	1	1000	730	0.469	1.325	0.48
37	1440.4	2	550	910	0.365	1.203	0.46
38	1649.27	2	850	590	0.423	1.365	0.67
39	858.9	1	490	1110	0.398	1.523	0.36
40	898.56	1	240	840	0.311	1.384	0.49
41	869.56	1	760	750	0.451	1.364	0.55
42	929.81	1	0	710	0	1.431	0.54
43	1389.56	2	420	930	0.397	1.452	0.7
44	1712.02	2	0	640	0	1.359	0.5
45	1285.54	2	460	970	0.289	1.562	0.53
46	513.29	1	710	940	0.411	1.423	0.48
47	605.51	1	2560	630	0.564	1.326	0.62
48	510.21	1	350	1010	0.341	1.426	0.51
49	301.25	1	650	980	0.387	1.269	0.72
50	1598.52	2	300	630	0.365	1.556	0.61
51	738.84	1	1150	750	0.532	1.421	0.41
52	1584.64	2	1580	630	0.541	1.321	0.57
53	925.58	1	1120	940	0.482	1.386	0.58
54	487.56	1	110	890	0.236	1.425	0.65
55	1243.12	2	640	1090	0.451	1.623	0.58
56	1498.85	2	1950	580	0.583	1.11	0.87
57	1189.45	2	100	700	0.211	1.365	0.52
58	1235.65	2	700	960	0.487	1.336	0.69
59	589.79	1	370	690	0.463	1.254	0.67
60	1598.85	2	350	1140	0.341	1.521	0.67
61	842.125	1	1260	940	0.597	1.412	0.48
62	564.135	1	380	930	0.412	1.395	0.67
63	1000.23	2	2010	920	0.589	1.365	0.75
64	1257.43	2	260	570	0.365	1.269	0.66
65	469.87	1	1080	1020	0.478	1.486	0.33
66	299.13	1	0	1100	0	1.443	0.83
67	1521.27	2	0	780	0	1.426	0.76
68	1302.56	2	480	860	0.346	1.436	0.58
69	1305.46	2	640	760	0.395	1.536	0.58
70	1298.34	2	1940	1090	0.612	1.123	0.41
71	436.75	1	390	770	0.423	1.369	0.66
72	985.46	2	0	650	0	1.236	0.77
73	756.23	1	0	640	0	1.423	0.63
74	465.14	1	980	790	0.423	1.42	0.48
75	1280.64	2	580	830	0.384	1.596	0.47
76	1712.98	2	820	1280	0.386	1.354	0.66

## Sheet: Sheet4
NUM	sTβ4(ng/mL)	sTβ4（1:L，2:H）	Weight variation	Dietetic status	Gastrointestinal symptoms	Activity of daily living	Nutritional requirements	Subcutaneous fat	Muscle wasting	SGA	BMI	Scr(umol/L)	ALB(g/L)	PA(mg/L)	LDL-C(mmol/L)	NO(μmL/L)	SOD(NU/ml)	CRP(mg/L)	IL-6(pg/mL)	SF(ng/ml)	Pro-BNP(pg/ml)	hs-cTn(ng/ml)	RCCA(mm)	LCCA(mm)	Malnutrition(1:N,2:Y)	Inflammation(1:N,2:Y）	CVD(1:N,2:Y)	MIA(1:N,2:Y)
1	848.49	1	2	2	2	3	2	3	3	17	23.83	984.9	26.6	289.1	1.51	46.1	90.9	31.5	10.55	859.1	15234	0.12	1.15	0.86	2	2	2	2
2	958.775	1	2	2	1	2	2	2	3	14	33.91	1320	25.3	147.7	1.15	24.9	98.5	22.8	2.44	356.8	4586	0.13	1.12	0.82	2	2	2	2
3	855.445	1	3	3	4	3	4	4	3	24	22.77	1203	34.3	418.6	3.25	50.1	99.1	33.5	16.32	399.8	4251	0.23	1.02	0.96	2	2	2	2
4	982.83	1	2	3	2	2	3	2	3	17	18.36	1107	24.8	171.7	3.28	48.1	99.1	6.6	4.66	220.1	4586	0.26	1.2	1.13	2	1	2	1
5	1431.63	2	4	4	4	5	4	4	5	30	25.24	876.7	34.5	343.4	1.82	51.6	99.8	5.4	3.36	163.5	5687	0.1	0.78	0.99	1	1	1	1
6	1695.94	2	3	3	3	2	3	3	3	20	26.06	1379	29.6	224.8	2.1	47.2	105.2	2.4	5.56	247.1	2356	0.02	0.79	1.12	2	1	2	1
7	1300.88	2	5	5	5	5	5	6	6	37	32.03	1110.7	30.7	402.8	1.81	41.2	116.1	0.8	6.04	25.6	6849	0.03	0.87	0.72	1	1	1	1
8	509.01	1	2	3	3	3	3	4	3	21	16.61	589.3	29.7	267.6	4.82	33.8	103.2	31.7	11.74	353.2	25000	0.15	0.85	1.2	2	2	2	2
9	598.57	1	3	2	2	3	3	4	2	19	25.44	379.1	26.4	281.3	4.82	44.9	99.5	5.4	4.56	194.1	5800	0.18	0.74	0.96	2	1	1	1
10	553.045	1	3	3	2	4	3	4	3	22	22.1	1182.7	29.1	255	1.86	45.2	100.9	6.7	3.65	198	948	0.12	0.92	1.22	2	1	2	1
11	297.465	1	3	2	3	3	2	3	4	20	26.17	1003.9	20.8	236.8	3.91	21.7	100.7	6.6	5.62	154	10546	0.14	0.93	0.76	2	1	1	1
12	1656.7	2	4	3	3	5	4	5	4	28	28.83	1208.2	28.5	379.9	3.02	35.3	106.1	1.2	3.65	155.6	1021	0.08	0.74	0.98	1	1	1	1
13	706.82	1	4	4	3	3	3	4	3	24	24	657	30.2	364.1	4.88	22.9	92.2	3.1	5.78	216.9	2534	0.19	1.1	1.18	2	1	2	1
14	1603.06	2	3	5	4	3	4	4	4	27	33.46	1513.8	30.3	303.7	2.66	32.4	111.9	0.4	6.41	15.5	12300	0.11	0.87	0.92	1	1	1	1
15	913.27	1	3	3	2	4	3	3	3	21	25.7	472.2	23.9	188.2	0.97	33.3	91	4.4	3.75	185.6	5301	0.22	1.32	0.85	2	1	2	1
16	505.76	1	3	4	3	3	3	2	4	22	28.4	1362.4	25.8	319.2	1.92	26.4	96.5	20.5	13.46	579.1	895	0.27	1.24	0.74	2	2	2	2
17	1118.11	2	4	5	5	6	4	5	5	34	27.68	1478	29.4	336.5	1.98	39.4	103.8	0.8	3.78	43.7	4562	0.14	0.93	0.94	1	1	1	1
18	1574.85	2	3	4	4	3	3	3	4	24	32	684.2	25.8	475.5	2.79	33.2	107.4	0.5	6.15	313.4	875	0.11	0.71	0.79	2	1	1	1
19	1102.43	2	3	2	3	3	3	3	3	20	32.21	933.5	26.4	147.7	1.36	39.8	96.8	3.3	5.89	14	6874	0.1	0.96	0.71	2	1	1	1
20	1184.69	2	5	5	4	3	4	4	4	29	23.44	1113.7	38	483.7	2.04	36.4	116.3	12.1	8.87	399.9	3456	0.04	0.95	1.19	1	2	2	1
21	604.635	1	3	2	2	3	3	2	4	19	24	660.1	27.8	243.3	2.92	49	96.6	14.5	9.86	593.8	6542	0.17	1.12	0.75	2	2	2	2
22	1515.55	2	5	6	5	4	4	5	4	33	39.45	1156.9	30.3	273.5	2.07	54.9	118.5	9.1	7.11	331.1	568	0.06	0.99	0.98	1	1	1	1
23	891.745	1	3	4	3	3	3	3	3	22	20.06	712.7	33.7	323.6	2.84	33.7	110.5	1.4	6.11	198.4	3541	0.17	1.15	0.81	2	1	2	1
24	528.9	1	4	4	4	3	3	3	3	24	26.4	829.7	26.5	309.6	3.21	25.7	106.5	18.1	26.53	343.9	7465	0.05	1.14	0.83	2	2	2	2
25	943.055	2	3	4	4	4	4	4	3	26	31.5	1001.9	31.6	350.2	2.71	49.6	111.9	2	3.45	37.9	4562	0.07	1.02	1.03	1	1	2	1
26	1310.38	2	4	4	4	4	5	4	4	29	26.1	1177.3	31.6	385.2	1.54	36	107.5	0.9	4.27	29.4	2145	0.08	0.87	1.02	1	1	1	1
27	445.155	1	3	2	3	3	3	4	3	21	25	864.4	24.7	194	2.92	31.7	109.3	28.6	7.98	469	6452	0.24	1.24	0.89	2	2	2	1
28	341.96	1	3	3	3	4	4	3	4	24	24.58	862	25.2	217.6	1.21	33	85.8	26.8	34.71	376.6	25000	0.18	0.95	1.12	2	2	2	2
29	1430.31	2	3	4	3	4	3	5	6	28	32.86	998.4	22.2	123.7	1.75	43.2	94.3	5.6	3.05	330.8	568	0.1	0.7	0.79	1	1	1	1
30	1327.88	2	4	3	3	3	4	3	3	23	30.2	441.9	25.4	226.6	1.8	47.6	100.9	11.5	9.98	585	897	0.16	0.71	1.08	2	2	2	2
31	1279.2	2	4	4	4	3	4	4	3	26	27.06	463.7	29	214.4	2.07	47	108.3	3	4.86	16.6	3989	0.08	0.88	0.92	1	1	1	1
32	1231.63	2	4	3	4	4	3	3	3	24	23.8	680.6	28.9	364.8	2.31	36.4	124.2	21.5	8.86	393.7	2897	0.14	1.09	0.95	2	2	2	2
33	417.92	1	3	3	3	3	3	3	5	23	17	896.8	24.8	152.5	2.19	32.4	103.6	0.7	6.53	212	19456	0.15	0.92	1.23	1	1	2	1
34	1111.3	2	5	4	4	4	4	4	4	29	18.7	1134.3	36	342.4	2.42	41.3	124.3	4.5	5.66	25.4	2986	0.08	0.93	0.96	1	1	1	1
35	672.365	1	4	3	3	4	4	4	3	25	18.7	689.4	20	110.4	2.16	26	84.2	7.5	6.42	242.5	4379	0.17	0.94	1.11	1	1	2	1
36	419.51	1	4	4	4	3	3	3	3	24	22	758	27.8	188.9	2.45	34.8	96.6	25.9	36.54	383.5	25000	0.08	0.96	1.15	2	2	2	1
37	1440.4	2	5	6	5	5	4	4	5	34	22.2	1784.9	29.2	323.8	1.71	41	100.4	8	6.54	230	548	0.09	0.79	0.82	1	1	1	1
38	1649.27	2	4	5	4	4	4	4	5	30	24.49	1166.3	30.8	354.8	1.78	33.2	97.4	1.4	6.81	54.1	856	0.03	0.76	0.95	1	1	1	1
39	858.9	1	2	2	2	3	2	2	2	15	23.98	974.9	27.2	291.1	1.51	46.2	91	21.4	8.81	401.2	7854	0.19	0.91	1.12	2	2	2	2
40	898.56	1	2	1	1	2	1	1	2	10	33.7	1310	25.2	147.9	1.14	24.8	98.4	2.7	5.12	176.6	6913	0.06	1.12	0.7	2	1	2	1
41	869.56	1	3	3	4	3	4	4	3	24	22.78	1280	34.4	418.7	3.26	49.2	99.2	31.9	9.78	420.1	5846	0.16	0.75	1.13	2	2	2	2
42	929.81	1	2	3	2	2	3	2	3	17	18.35	1093	24.7	171.6	3.27	49	99	1.5	4.56	214.9	4598	0.15	0.76	0.72	2	1	1	1
43	1389.56	2	4	4	5	6	5	5	5	34	25.25	900.7	34.6	343.5	1.83	52	99.9	5.7	3.52	163.6	845	0.1	0.68	0.86	1	1	1	1
44	1712.02	2	3	4	4	3	3	3	4	24	26.05	1319	29.5	224.7	2.09	59.2	105.1	30.9	12.56	386.9	568	0.1	0.85	0.74	2	2	1	1
45	1285.54	2	5	5	4	5	4	5	6	34	22.04	1189.2	30.8	402.9	1.82	41.2	116.2	1	2.87	15.7	2865	0.09	0.88	0.75	1	1	1	1
46	513.29	1	3	3	3	3	3	4	3	22	16.6	567.3	29.8	267.7	1.31	33.9	103.1	8.9	4.73	273.5	25000	0.21	0.82	0.84	2	1	1	1
47	605.51	1	3	2	2	3	2	3	3	18	25.45	398.5	26.5	281.4	4.81	44.8	99.4	41.9	18.87	404.1	4561	0.06	0.89	0.86	2	2	1	1
48	510.21	1	4	4	3	3	3	4	3	24	22.1	1289	29.1	255	1.86	45.1	100.8	22.8	28.89	397.1	6543	0.17	0.86	0.89	2	2	1	1
49	301.25	1	2	2	2	4	2	3	3	18	26.1	1010.4	20.5	236.1	3.92	21.8	100.7	4.9	3.38	153.9	25000	0.18	1.08	0.9	2	1	2	1
50	1598.52	2	5	4	4	4	3	4	5	29	38.84	1202.8	28.6	380	3.01	35.3	106	1.3	4.25	195.7	983	0.1	0.86	0.79	1	1	1	1
51	738.84	1	3	4	4	3	3	3	3	23	25	598	30.3	363.8	2.18	22.9	92.3	4.1	6.74	227	7542	0.12	1.01	0.93	2	1	1	1
52	1584.64	2	4	4	4	3	4	3	4	26	33.43	1546.8	30.2	303.6	2.6	32.1	110.1	0.5	4.56	19.4	784	0.11	0.79	0.93	1	1	1	1
53	925.58	1	2	3	2	3	2	3	2	17	25.8	454.8	24	188.2	1.07	34.1	92	7.1	5.85	185.7	3965	0.15	1.12	0.97	2	1	2	1
54	487.56	1	3	4	4	4	4	5	5	29	28.3	1401.2	25.7	319.1	1.95	39.4	97.5	0.7	6.54	279.3	19875	0.1	1.16	0.98	1	1	1	1
55	1243.12	2	5	4	5	5	5	5	6	35	27.69	1411.4	29.5	336.6	2.01	38.9	102.8	2.9	3.54	43.8	8145	0.13	0.9	0.98	1	1	1	1
56	1498.85	2	4	5	4	4	4	4	5	30	31	665.6	25.7	475.4	2.73	34.2	106.4	11.5	15.85	341.8	6894	0.08	0.94	0.79	1	2	1	1
57	1189.45	2	4	4	4	4	3	4	4	27	32.22	915.4	26.5	147.8	1.39	39.5	96.9	3.1	4.56	21.9	7584	0.14	0.84	0.89	1	1	1	1
58	1235.65	2	5	4	4	4	4	4	4	29	23.45	1120.4	38.1	483.8	2.01	34.4	115.3	12.3	9.87	409	4513	0.05	0.83	0.89	1	2	1	1
59	589.79	1	3	2	2	2	3	3	2	17	23	657.1	27.7	243.2	2.95	49.1	97.6	4.2	4.21	253.7	10020	0.14	0.86	0.99	2	1	1	1
60	1598.85	2	4	4	4	4	5	5	5	31	39.46	1123.1	30.3	273.6	2.04	49.9	115.5	31.2	6.15	331.2	4540	0.08	0.78	0.96	1	1	1	1
61	842.125	1	5	4	4	3	2	3	3	24	20.05	697.2	33.6	323.5	2.94	36.8	90.3	1.3	2.8	198.3	9782	0.12	0.89	1.03	2	1	1	1
62	564.135	1	2	3	2	2	2	2	2	15	26.5	793.2	26.6	309.7	3.19	24.7	103.5	20.8	15.87	344	14512	0.13	1.24	0.96	2	2	2	2
63	1000.23	2	3	3	4	4	4	4	4	26	21.4	987.9	31.5	350.1	2.69	42.7	110.1	2.3	3.2	37.8	1126	0.15	0.79	0.68	1	1	1	1
64	1257.43	2	3	4	4	4	4	4	5	28	26.2	1101.4	31.7	385.3	1.64	37	109.5	0.8	3.56	16.6	875	0.06	0.71	0.89	1	1	1	1
65	469.87	1	3	2	3	3	3	3	3	20	24	900.3	24.6	193.9	2.85	30.6	95.1	1.4	5.69	268	5674	0.2	1.12	0.98	2	1	1	1
66	299.13	1	3	3	3	3	4	4	4	24	24.59	842.6	25.1	217.5	1.24	31.3	97.8	25.9	24.51	375.5	15980	0.19	0.96	1.07	2	2	2	2
67	1521.27	2	4	3	3	4	3	4	4	25	22.85	1025.6	22.1	123.6	1.72	43.3	84.1	8.6	3.35	330.6	4562	0.05	0.71	0.83	1	1	1	1
68	1302.56	2	4	4	3	3	4	3	3	24	20.1	421.1	25.3	226.5	1.83	58.8	81.2	11.4	16.54	484	563	0.07	1.09	0.82	2	2	2	2
69	1305.46	2	4	4	4	4	4	3	4	27	27.07	500.2	30	214.5	2.04	46.7	107.3	3.2	4.53	126.7	2451	0.09	0.81	0.87	1	1	1	1
70	1298.34	2	3	4	3	4	3	4	2	23	23.9	648.9	29	364.9	2.34	37.4	126.2	41	23.56	393.8	5473	0.07	1.1	0.81	2	2	2	2
71	436.75	1	3	3	3	4	3	4	4	24	21.3	875.6	21.8	122	2.16	31.1	101.2	0.7	2.65	226	15682	0.07	0.98	0.86	2	1	1	1
72	985.46	2	4	5	5	5	4	5	6	34	18.9	1142.3	36.1	342.5	2.52	42.3	125.3	1.2	3.58	25.6	10025	0.04	0.81	0.78	1	1	1	1
73	756.23	1	3	3	2	2	2	2	2	16	18.7	702.1	19.9	110.3	2.14	25.5	83.1	99.3	16.54	558.8	5412	0.18	1.13	0.94	2	2	2	2
74	465.14	1	4	3	3	4	4	4	5	27	21	735	27.7	188.8	2.55	35.8	97.6	16.2	26.97	373.1	7564	0.19	1.11	0.93	1	2	2	1
75	1280.64	2	5	5	5	4	4	5	5	33	22.3	1804.2	29.3	323.9	1.68	40.7	99.9	8.2	6.79	231	5684	0.05	0.91	0.75	1	1	1	1
76	1712.98	2	5	5	4	5	4	5	5	33	24.48	1055.3	30.7	354.7	1.81	34.2	98.4	3.3	3.68	34	3512	0.04	0.81	0.74	1	1	1	1
