# Supplementary material for: Association of serum thymosin β4 with malnutrition-inflammation-atherosclerosis syndrome in peritoneal dialysis patients: a cross-sectional study
Source: Ren Fail. 2023 May 3;45(1):2202761. doi: 10.1080/0886022X.2023.2202761 (PMC10158543; doi:10.1080/0886022X.2023.2202761)
Supplement: Supplemental Material [file IRNF_A_2202761_SM0759.zip › sT_4_MIA_Supplemental_Data.xls]

## Sheet: Sheet1
NUM	sTβ4,ng/mL	sTβ4 G(1:L,2:H）	Kt/V r	Kt/V p	Kt/V t	CA125,U/ml)	CVD(1:N,2:Y)	Ccr r,ml/(min*1.73m2)	Ccr p,ml/(min*1.73m2	Ccr t,ml/(min*1.73m2)	PET G1(1:low;2:low average;3:high average;4:high)	PET G2(1:low and low average;2:high average and high)
1	848.49	1	0.421	1.356	1.777	25.58	2	12.236	45.41	57.646	3	2
2	958.775	1	0.451	1.465	1.916	34.355	2	9.562	45.286	54.848	2	1
3	855.445	1	0	1.619	1.619	26.26	2	0	41.049	41.049	2	1
4	982.83	1	0	1.429	1.429	32.64	2	0	51.15	51.15	2	1
5	1431.63	2	0	1.233	1.233	12.89	1	0	49.161	49.161	3	2
6	1695.94	2	0.513	1.338	1.851	14.65	2	16.165	48.364	64.529	2	1
7	1300.88	2	0	1.456	1.456	18.655	1	0	54.986	54.986	1	1
8	509.01	1	0	1.581	1.581	37.34	2	0	50.166	50.166	2	1
9	598.57	1	0.782	1.564	2.346	33.265	1	19.263	44.565	63.828	2	1
10	553.045	1	0.532	1.523	2.055	29.23	2	7.309	45.286	52.595	2	1
11	297.465	1	0.486	1.254	1.74	24.67	1	10.774	34.375	45.149	3	2
12	1656.7	2	0.45	1.289	1.739	13.54	1	9.181	42.151	51.332	2	1
13	706.82	1	0.545	1.421	1.966	29.38	2	13.612	44.979	58.591	2	1
14	1603.06	2	0.865	1.542	2.407	14.46	1	15.287	45.113	60.4	2	1
15	913.27	1	0.653	1.21	1.863	40.32	2	10.564	34.69	45.254	4	2
16	505.76	1	0.369	1.269	1.638	34.28	2	5.523	52.068	57.591	3	2
17	1118.11	2	0.451	1.521	1.972	24.65	1	8.564	46.023	54.587	2	1
18	1574.85	2	0.512	1.325	1.837	28.13	1	18.1	42.83	60.93	2	1
19	1102.43	2	0.321	1.226	1.547	29.36	1	3.532	35.542	39.074	2	1
20	1184.69	2	0.419	1.129	1.548	23.32	2	9.875	37.567	47.442	3	2
21	604.635	1	0.479	1.102	1.581	36.265	2	5.023	36.386	41.409	3	2
22	1515.55	2	0	1.451	1.451	33.25	1	0	47.75	47.75	3	2
23	891.745	1	0.687	1.397	2.084	22.21	2	13.27	48.92	62.19	1	1
24	528.9	1	0.319	1.256	1.575	31.68	2	5.89	47.41	53.3	3	2
25	943.055	2	0.561	1.289	1.85	10.23	2	19.927	39.41	59.337	3	2
26	1310.38	2	0.351	1.169	1.52	11.595	1	5.247	35.9	41.147	3	2
27	445.155	1	0.487	1.201	1.688	27.23	2	12.679	53.007	65.686	1	1
28	341.96	1	0	1.462	1.462	26.89	2	0	38.539	38.539	4	2
29	1430.31	2	0	1.348	1.348	27.56	1	0	40.684	40.684	3	2
30	1327.88	2	0.356	1.323	1.679	4.15	2	7.198	49.467	56.665	2	1
31	1279.2	2	0.423	1.386	1.809	14.56	1	8.536	42.977	51.513	2	1
32	1231.63	2	0.542	1.223	1.765	21.23	2	20.562	26.231	46.793	2	1
33	417.92	1	0.397	1.351	1.748	25.98	2	6.643	37.971	44.614	2	1
34	1111.3	2	0.251	1.221	1.472	30.23	1	2.684	32.882	35.566	4	2
35	672.365	1	0	1.421	1.421	16.23	2	0	44.32	44.32	2	1
36	419.51	1	0.469	1.325	1.794	37.58	2	14.546	47.7	62.246	1	1
37	1440.4	2	0.365	1.203	1.568	20.13	1	8.56	49.243	57.803	1	1
38	1649.27	2	0.423	1.365	1.788	10.64	1	12.31	36.672	48.982	3	2
39	858.9	1	0.398	1.523	1.921	15.65	2	4.143	47.31	51.453	1	1
40	898.56	1	0.311	1.384	1.695	19.12	2	3.942	43.286	47.228	1	1
41	869.56	1	0.451	1.364	1.815	25.86	2	7.032	41.048	48.08	2	1
42	929.81	1	0	1.431	1.431	13.69	1	0	44.15	44.15	2	1
43	1389.56	2	0.397	1.452	1.849	9.56	1	8.891	52.121	61.012	3	2
44	1712.02	2	0	1.359	1.359	8.54	1	0	33.239	33.239	2	1
45	1285.54	2	0.289	1.562	1.851	19.87	1	7.893	48.893	56.786	2	1
46	513.29	1	0.411	1.423	1.834	30.23	1	7.552	47.133	54.685	1	1
47	605.51	1	0.564	1.326	1.89	23.12	1	22.685	25.243	47.928	2	1
48	510.21	1	0.341	1.426	1.767	32.12	1	4.562	46.87	51.432	2	1
49	301.25	1	0.387	1.269	1.656	26.35	2	8.894	43.565	52.459	3	2
50	1598.52	2	0.365	1.556	1.921	18.85	1	4.325	41.892	46.217	2	1
51	738.84	1	0.532	1.421	1.953	29.84	1	2.787	44.892	47.679	1	1
52	1584.64	2	0.541	1.321	1.862	18.85	1	18.792	36.625	55.417	2	1
53	925.58	1	0.482	1.386	1.868	16.87	2	10.77	36.98	47.75	2	1
54	487.56	1	0.236	1.425	1.661	25.46	1	6.897	41.454	48.351	2	1
55	1243.12	2	0.451	1.623	2.074	8.97	1	10.264	43.781	54.045	2	1
56	1498.85	2	0.583	1.11	1.693	26.86	1	20.6	30.84	51.44	4	2
57	1189.45	2	0.211	1.365	1.576	29.87	1	3.71	42.459	46.169	2	1
58	1235.65	2	0.487	1.336	1.823	16.12	1	10.214	37.783	47.997	3	2
59	589.79	1	0.463	1.254	1.717	36.91	1	5.446	36.912	42.358	3	2
60	1598.85	2	0.341	1.521	1.862	21.42	1	6.52	52.78	59.3	3	2
61	842.125	1	0.597	1.412	2.009	18.46	1	14.562	41.12	55.682	1	1
62	564.135	1	0.412	1.395	1.807	41.56	2	6.23	48.78	55.01	3	2
63	1000.23	2	0.589	1.365	1.954	32.12	1	25.01	46.98	71.99	3	2
64	1257.43	2	0.365	1.269	1.634	34.56	1	5.561	33.545	39.106	3	2
65	469.87	1	0.478	1.486	1.964	13.98	1	17.012	45.876	62.888	1	1
66	299.13	1	0	1.443	1.443	30.21	2	0	41.788	41.788	4	2
67	1521.27	2	0	1.426	1.426	17.54	1	0	37.781	37.781	3	2
68	1302.56	2	0.346	1.436	1.782	12.56	2	6.892	37.232	44.124	2	1
69	1305.46	2	0.395	1.536	1.931	19.56	1	8.771	32.812	41.583	2	1
70	1298.34	2	0.612	1.123	1.735	11.54	2	16.502	39.454	55.956	1	1
71	436.75	1	0.423	1.369	1.792	23.79	1	6.896	33.972	40.868	3	2
72	985.46	2	0	1.236	1.236	17.82	1	0	36.565	36.565	3	2
73	756.23	1	0	1.423	1.423	15.69	2	0	41.78	41.78	2	1
74	465.14	1	0.423	1.42	1.843	24.69	2	12.236	38.7	50.936	1	1
75	1280.64	2	0.384	1.596	1.98	13.85	1	5.698	47.874	53.572	1	1
76	1712.98	2	0.386	1.354	1.74	15.46	1	9.895	48.859	58.754	3	2

## Sheet: Sheet2
NUM	sTβ4,ng/mL	sTβ4 G(1:L,2:H）	PhA°	OH
1	848.49	1	5.2	2.7
2	958.775	1	5.4	2.9
3	855.445	1	6	1.8
4	982.83	1	5.2	2.6
5	1431.63	2	5.8	1.9
6	1695.94	2	5.5	2.2
7	1300.88	2	5.6	2.2
8	509.01	1	5.4	2.2
9	598.57	1	5.5	2.6
10	553.045	1	5.8	2.2
12	1656.7	2	5.7	2.4
13	706.82	1	5.8	2.2
14	1603.06	2	5.9	2
15	913.27	1	5	3.4
16	505.76	1	5.2	2.8
17	1118.11	2	5.8	2.2
18	1574.85	2	5.4	2.9
19	1102.43	2	5.3	2.5
20	1184.69	2	6.8	1.8
21	604.635	1	5.9	2.7
22	1515.55	2	6	2.2
24	528.9	1	5.6	2.6
25	943.055	2	5.8	2.1
27	445.155	1	5.3	2.7
29	1430.31	2	5.1	3.2
31	1279.2	2	5.5	2.3
32	1231.63	2	5.7	2.4
34	1111.3	2	6.5	1.7
35	672.365	1	4.6	3.9
36	419.51	1	5	2.6
38	1649.27	2	5.9	2.2
39	858.9	1	5.5	2.3
40	898.56	1	5.4	2.5
41	869.56	1	6.4	1.7
42	929.81	1	5.3	2.6
43	1389.56	2	6.5	1.8
44	1712.02	2	5.9	2.2
45	1285.54	2	6	2.2
47	605.51	1	5.6	2.5
49	301.25	1	4.9	4
50	1598.52	2	5.7	2.4
51	738.84	1	6.1	2.1
52	1584.64	2	6.2	2.1
53	925.58	1	5.3	2.8
54	487.56	1	5.4	2.7
55	1243.12	2	6	2.5
56	1498.85	2	5.6	3
58	1235.65	2	6.6	1.6
59	589.79	1	5.5	2.5
60	1598.85	2	6.3	2.2
61	842.125	1	6.3	2
62	564.135	1	5.6	2.6
63	1000.23	2	6.1	2.1
64	1257.43	2	6.2	2
65	469.87	1	5.3	2.4
66	299.13	1	5.3	2.5
67	1521.27	2	5.2	3.7
68	1302.56	2	5.4	2.8
69	1305.46	2	5.8	2.4
71	436.75	1	4.6	3.4
72	985.46	2	6.4	1.7
73	756.23	1	4.3	4.3
74	465.14	1	5.6	2.4
75	1280.64	2	5.8	2.4
76	1712.98	2	6	2.2
